# Supplementary material for: Cis- and trans-action of the cold-induced lncRNAs, SVALKA and SVALNA, regulate CBF1 and CBF3 in Arabidopsis
Source: EMBO Rep. 2025 Sep 1;26(20):5070–87. doi: 10.1038/s44319-025-00568-5 (PMC12549994; doi:10.1038/s44319-025-00568-5)
Supplement: Supplementary file 1 — Table EV1 [file 44319_2025_568_MOESM1_ESM.xlsx]

## Sheet: Sheet1
Table EV1: Oligos used in this study
Cloning
Locus	Other name	Sequence	Comment
At4g07390	SVN	aacaggtctctattGGAGAATTAACAAGTGGCAGgttttagagctagaaatagc	guide RNAs for the generation of CRISPR-Cas9 deletion line svn-1
		aacaggtctctaaacTACTTTTGTTAGAGAGATGCaatctcttagtcgactctac
		aacaggtctctattGATGGTCGAGAATTAACAAGgttttagagctagaaatagc	guide RNAs for the generation of CRISPR-Cas9 deletion line svn-2
		aacaggtctctaaacTACTTTTGTTAGAGAGATGCaatctcttagtcgactctac
At4g07395	SVK	aacaggtctctattgaagcatgcAGTTGTAATTGgttttagagctagaaatagc	guide RNAs for the generation of CRISPR-Cas9 deletion line svk-2
		aacaggtctctaaacCACCATTTGTTAATGCATGCaatctcttagtcgactctac
Genotyping
Locus	Mutant	Sequence	Comment
At4g07390	svn-1, svn-2	ACACAAGTTGCTTAAAATCGAAGG
		AGACAAGTAGCGAAGGGACG
At4g07395	svk-2	GCACGTAAGTCACCAAGTAG
		AATCATATGACTAAGGACGTGG
At4g25480	cbf3-2 (GABI_136G01)	AGTTTCTCCGACGAACTCCTC
		TTAGCAGTCTATTTAGGGTTTTCC
		ATATTGACCATCATACTCATTGC	GABI-KAT LB
RT-qPCR/Northern
Locus	Mutant	Sequence	Comment
At4g07385	SVN	TCTCCCCCTTGGCTTAGACT	Amplification of SVN levels/Northern probe
		TTTGCCGGAAAACTCAACTC
		TCTCTCGCTACCTCTCGCTATC	Amplification of long SVN isoform
		GGTCCTAAACCACTTTCTTTCGC
At4g07395	SVK	acccgaaataaacaaatccgta	Amplification of total SVK levels
		ggagaagcaagacgacaacg
		aaagtctgcctcgttacctac	Amplification of proximal SVK levels
		cgttgtcgtcttgcttctcc
		tttccttcaaccaccacgtc	Amplification of distal SVK levels
		ccttgggaggaaattcttcta
		ttttcttgaccatacccactct	Amplification of spliced SVK levels
		tttccttcaaccaccacgtc
		tgtgatcaaaagggttagcacg	Amplification of unspliced SVK levels
		cgtctcgaatctagcaacca
At4g25490	CBF1	tcgatagtcgtttccatttttgt	Amplification of CBF1 levels
		aaaatgaaggaaccattctaaaaa
At4g25480	CBF3	tttagaatggaatcttcattatgtttg	Amplification of CBF3 levels
		cccacacttatactgaaactgaatc
At4g05320	UBQ10	GGCCTTGTATAATCCCTGATGAATAAG	Reference gene. Amplification of coding UBQ10
		AAAGAGATAACAGGAACGGAAACATAGT
At3g18780	ACT2	CTTGCACCAAGCAGCATGAA	Reference gene. Amplification of coding ACT2
		CCGATCCAGACACTGTACTTCCTT
At4g36800	UBI	CTGTTCACGGAACCCAATTC	Reference gene for Northern blot
		GGAAAAAGGTCTGACCGACA
