# Supplementary material for: Cis- and trans-action of the cold-induced lncRNAs, SVALKA and SVALNA, regulate CBF1 and CBF3 in Arabidopsis
Source: EMBO Rep. 2025 Sep 1;26(20):5070–87. doi: 10.1038/s44319-025-00568-5 (PMC12549994; doi:10.1038/s44319-025-00568-5)
Supplement: Supplementary file 3 — Source data Fig. 1 [file 44319_2025_568_MOESM3_ESM.zip]

Archive with 9 entries (5 files):
- Figure 1/
- Figure 1/1A screenshot/
- Figure 1/1A screenshot/plaNETseq CBF3 sense.pdf
- Figure 1/1A screenshot/plaNETseq SVN antisense.pdf
- Figure 1/1B Northern blot/
- Figure 1/1B Northern blot/SVN northern blot.pdf
- Figure 1/1B Northern blot/UBI Northern blot.pdf
- Figure 1/1C RT-qPCR/
- Figure 1/1C RT-qPCR/qPCR data Figure 1C.xlsx
