# Supplementary material for: Cis- and trans-action of the cold-induced lncRNAs, SVALKA and SVALNA, regulate CBF1 and CBF3 in Arabidopsis
Source: EMBO Rep. 2025 Sep 1;26(20):5070–87. doi: 10.1038/s44319-025-00568-5 (PMC12549994; doi:10.1038/s44319-025-00568-5)
Supplement: Supplementary file 3 — Source data Fig. 1 [file 44319_2025_568_MOESM3_ESM.zip › Figure 1/1C RT-qPCR/qPCR data Figure 1C.xlsx]

## Sheet: Sheet1
RT-qPCR data for Figure 1C
Experiment done on three biological replicates of 10-day old seedlings. Cold treatment (4°C) was performed at the indicated times.
	SVN			SVN long
	0h	3h	12h	0h	3h	12h
Replicate 1	1.41182	31.5122	59.3479	1.25881	29.8781	42.9975
Replicate 2	1	28.0465	47.1161	1	25.9523	37.5309
Replicate 3	0.697468	21.4798	36.8372	0.78225	21.6966	32.5997
MEAN	1.01845	26.985	46.5465	1.00613	25.9859	38.4455
STDEV	0.225151	4.04076	8.38328	0.147029	2.60225	3.34788
SEM	0.129991	2.33293	4.84009	0.0848873	1.50241	1.9329
