# Supplementary material for: Cis- and trans-action of the cold-induced lncRNAs, SVALKA and SVALNA, regulate CBF1 and CBF3 in Arabidopsis
Source: EMBO Rep. 2025 Sep 1;26(20):5070–87. doi: 10.1038/s44319-025-00568-5 (PMC12549994; doi:10.1038/s44319-025-00568-5)
Supplement: Supplementary file 4 — Source data Fig. 2 [file 44319_2025_568_MOESM4_ESM.zip]

Archive with 5 entries (2 files):
- Figure 2/
- Figure 2/2B Screenshot/
- Figure 2/2B Screenshot/SVK RNAseq screenshot.pdf
- Figure 2/2D-H RT-qPCR data/
- Figure 2/2D-H RT-qPCR data/qPCR data Figure 2D-H.xlsx
