# Supplementary material for: Cis- and trans-action of the cold-induced lncRNAs, SVALKA and SVALNA, regulate CBF1 and CBF3 in Arabidopsis
Source: EMBO Rep. 2025 Sep 1;26(20):5070–87. doi: 10.1038/s44319-025-00568-5 (PMC12549994; doi:10.1038/s44319-025-00568-5)
Supplement: Supplementary file 4 — Source data Fig. 2 [file 44319_2025_568_MOESM4_ESM.zip › Figure 2/2D-H RT-qPCR data/qPCR data Figure 2D-H.xlsx]

## Sheet: Sheet1
RT-qPCR data for Figure 2D-H
Experiment done on three biological replicates of 10-day old seedlings. Cold treatment (4°C) was performed at the indicated times.
	Distal (Fig. 2D)			Proximal (Fig. 2E)			Total (Fig. 2F)			Spliced (Fig. 2G)			Unspliced (Fig. 2H)
	0h	3h	12h	0h	3h	12h	0h	3h	12h	0h	3h	12h	0h	3h	12h
Replicate 1	1.09052	13.8767	214.859	1.59385	84.7364	107.431	1.3643	68.9262	495.648	1.18994	3.92025	360.047	1.15246	30.9766	86.0972
Replicate 2	1	11.469	197.024	1	55.5256	67.4035	1	52.9646	390.784	1	2.48117	335.097	1	25.6029	79.4524
Replicate 3	0.916992	9.60793	188.876	0.627412	48.6714	57.4739	0.732964	46.2263	344.207	0.840376	1.75614	286.211	0.867711	21.8955	68.9417
MEAN	1.00139	11.6048	199.817	1.04433	62.6345	74.5825	1.01692	55.778	409.105	1.00602	2.67665	326.705	1.00356	26.0399	78.1234
STDEV	0.0560168	1.47534	8.78722	0.327836	14.9227	18.3886	0.198056	8.19185	58.7157	0.116951	0.808123	27.5595	0.089751	2.93223	5.57673
SEM	0.0323413	0.851788	5.0733	0.189276	8.6156	10.6167	0.114348	4.72957	33.8995	0.0675219	0.46657	15.9115	0.0518178	1.69292	3.21973
