# Supplementary material for: Cis- and trans-action of the cold-induced lncRNAs, SVALKA and SVALNA, regulate CBF1 and CBF3 in Arabidopsis
Source: EMBO Rep. 2025 Sep 1;26(20):5070–87. doi: 10.1038/s44319-025-00568-5 (PMC12549994; doi:10.1038/s44319-025-00568-5)
Supplement: Supplementary file 5 — Source data Fig. 3 [file 44319_2025_568_MOESM5_ESM.zip › Figure 3/3A-D RT-qPCR data/qPCR data Figure 3A-D.xlsx]

## Sheet: Sheet1
RT-qPCR data for Figure 3A-D
Experiment done on three biological replicates of 10-day old seedlings. Cold treatment (4°C) was performed at the indicated times.
	SVN (Fig. 3A)
	Col			hen2-2			sop2-1
	0h	3h	12h	0h	3h	12h	0h	3h	12h
Replicate 1	1.01746	7.32836	22.9697	3.05659	11.3236	59.0748	4.76377	16.1246	86.4315
Replicate 2	1	7.1456	21.1924	2.81048	11.0998	57.2594	3.572	13.6984	81.2567
Replicate 3	0.982418	6.77126	20.3538	2.65553	10.6672	54.2064	3.07651	11.28	65.2353
MEAN	0.999932	7.0808	21.5005	2.83972	11.0273	56.8423	3.8412	13.6313	78.0663
STDEV	0.0108465	0.197879	0.991248	0.153927	0.218973	1.75687	0.605228	1.5135	8.18861
SEM	0.00626224	0.114245	0.572297	0.08887	0.126424	1.01433	0.349429	0.873817	4.7277
TTEST		3.17802e-06	1.18963e-05	9.59804e-05	9.83901e-05	2.58845e-05	0.00499462	0.00930231	0.000946501
	Distal (Fig. 3B)
	Col			hen2-2			sop2-1
	0h	3h	12h	0h	3h	12h	0h	3h	12h
Replicate 1	1.90659	29.8251	207.459	1.67676	38.8729	188.693	0.757608	25.1366	156.762
Replicate 2	1	18.7106	131.791	0.797939	27.1744	173.202	0.464413	19.888	146.055
Replicate 3	0.524497	12.3769	108.812	0.418517	19.974	161.372	0.326784	15.7354	136.079
MEAN	1.07526	19.888	146.055	0.793897	28.2385	173.991	0.506753	20.1192	146.177
STDEV	0.437994	6.36793	40.4709	0.400368	6.17133	8.43115	0.158539	3.24856	6.34793
SEM	0.252876	3.67652	23.3659	0.231153	3.56302	4.86773	0.0915326	1.87555	3.66498
TTEST		0.0200252	0.00763516	0.761047	0.327264	0.461808	0.213762	0.9934	0.924767
	Proximal (Fig. 3C)
	Col			hen2-2			sop2-1
	0h	3h	12h	0h	3h	12h	0h	3h	12h
Replicate 1	1.20656	37.7996	33.9282	0.397297	25.0824	53.283	0.239677	39.4891	86.8355
Replicate 2	1	31.3285	29.596	0.216294	19.1677	50.4241	0.138706	30.1771	79.7425
Replicate 3	0.828805	23.9409	26.6111	0.179265	14.097	40.943	0.0986806	23.6981	75.464
MEAN	1.00589	31.1607	29.9925	0.25642	19.3533	48.7199	0.155531	30.0205	80.3751
STDEV	0.115755	4.49651	2.55197	0.0824358	3.65609	5.00059	0.0508427	4.97066	3.85374
SEM	0.0668315	2.59606	1.47338	0.0475944	2.11084	2.88709	0.029354	2.86981	2.22496
TTEST		0.00169658	0.000166814	0.00432424	0.0861772	0.0133273	0.00188264	0.987868	0.000210928
	Total (Fig. 3D)
	Col			hen2-2			sop2-1
	0h	3h	12h	0h	3h	12h	0h	3h	12h
Replicate 1	1.22635	29.415	120.777	1.37499	44.9032	190.326	0.544797	30.2014	210.126
Replicate 2	1	25.8564	103.153	1.12121	41.2879	179.646	0.260756	27.718	194.735
Replicate 3	0.815431	22.2965	94.8936	0.85124	37.0391	163.249	0.113124	25.7657	185.009
MEAN	1.00705	25.7964	106.129	1.12401	41.0284	177.613	0.293498	27.5624	196.536
STDEV	0.126678	2.47919	9.71378	0.172464	2.67591	9.49937	0.162421	1.4229	9.03859
SEM	0.0731378	1.43136	5.60826	0.0995724	1.54494	5.48447	0.093774	0.821514	5.21843
TTEST		0.000270327	0.000160339	0.624302	0.00766399	0.00286288	0.0151638	0.447393	0.00102843
