# Supplementary material for: Cis- and trans-action of the cold-induced lncRNAs, SVALKA and SVALNA, regulate CBF1 and CBF3 in Arabidopsis
Source: EMBO Rep. 2025 Sep 1;26(20):5070–87. doi: 10.1038/s44319-025-00568-5 (PMC12549994; doi:10.1038/s44319-025-00568-5)
Supplement: Supplementary file 6 — Source data Fig. 4 [file 44319_2025_568_MOESM6_ESM.zip]

Archive with 3 entries (1 files):
- Figure 4/
- Figure 4/4A-C RT-qPCR data/
- Figure 4/4A-C RT-qPCR data/qPCR data Figure 4A-C.xlsx
