# Supplementary material for: Cis- and trans-action of the cold-induced lncRNAs, SVALKA and SVALNA, regulate CBF1 and CBF3 in Arabidopsis
Source: EMBO Rep. 2025 Sep 1;26(20):5070–87. doi: 10.1038/s44319-025-00568-5 (PMC12549994; doi:10.1038/s44319-025-00568-5)
Supplement: Supplementary file 6 — Source data Fig. 4 [file 44319_2025_568_MOESM6_ESM.zip › Figure 4/4A-C RT-qPCR data/qPCR data Figure 4A-C.xlsx]

## Sheet: Sheet1
RT-qPCR data for Figure 4A-C
Experiment done on three biological replicates of 10-day old seedlings. Cold treatment (4°C) was performed at the indicated times.
	Spliced (Fig. 4A)
	Col			lsm7-1			lsm8-1
	0h	12h	24h	0h	12h	24h	0h	12h	24h
Replicate 1	1.18994	360.047	269.244	8.12119	53.9225	184.119	3.923	71.8707	121.584
Replicate 2	1	335.097	237.027	5.87008	51.0063	162.416	2.84142	63.0853	92.187
Replicate 3	0.840376	286.211	199.192	4.93308	40.1371	146.39	2.20119	55.0425	75.17
MEAN	1.00602	326.705	241.498	6.22586	48.7864	164.013	2.95868	63.2175	95.5222
STDEV	0.116951	27.5595	23.9754	1.1691	5.56111	12.6145	0.607645	6.09725	17.5327
SEM	0.0675219	15.9115	13.8422	0.674979	3.21071	7.28296	0.350824	3.52025	10.1225
TTEST		0.000113933	0.000319213	0.0050948	0.000226869	0.0369566	0.0181436	0.000288439	0.00468576
	Unspliced (Fig. 4B)
	Col			lsm7-1			lsm8-1
	0h	12h	24h	0h	12h	24h	0h	12h	24h
Replicate 1	1.15246	86.0972	52.6554	1.94137	177.539	136.435	1.0792	123.986	122.548
Replicate 2	1	79.4524	47.6087	1.68455	140.419	114.637	0.936429	106.568	101.258
Replicate 3	0.867711	68.9417	44.2428	1.03606	120.489	101.368	0.631807	92.5837	74.4672
MEAN	1.00356	78.1234	48.31	1.57254	145.536	116.68	0.90018	107.407	98.5951
STDEV	0.089751	5.57673	3.37022	0.35119	20.4678	11.1085	0.170455	10.5324	16.0058
SEM	0.0518178	3.21973	1.9458	0.20276	11.8171	6.41351	0.0984121	6.08087	9.24096
TTEST		0.00010249	4.26423e-05	0.123939	0.0175881	0.00273927	4.23487e-05	0.0463643	0.0221755
	CBF3 (Fig. 4C)
	Col			lsm7-1			lsm8-1
	0h	12h	24h	0h	12h	24h	0h	12h	24h
Replicate 1	1.40206	88.1604	34.3543	1.88049	106.734	63.0658	1.20866	111.981	42.9877
Replicate 2	1	71.0156	28.4818	1.46839	97.17	57.7826	0.902564	102.279	40.9709
Replicate 3	0.713235	61.0943	24.5027	1.20754	94.0894	52.5989	0.762284	90.497	37.2954
MEAN	1.01925	71.2735	29.085	1.50975	99.3248	58.22	0.950844	101.777	40.4884
STDEV	0.211594	9.58753	3.62382	0.233257	5.58264	3.2818	0.150981	7.941	1.90811
SEM	0.122164	5.53536	2.09222	0.134671	3.22314	1.89475	0.087169	4.58474	1.10165
TTEST		0.000790754	0.000610648	0.161132	0.0418577	0.00231679	0.000600722	0.0487548	0.0269237
