# Supplementary material for: Cis- and trans-action of the cold-induced lncRNAs, SVALKA and SVALNA, regulate CBF1 and CBF3 in Arabidopsis
Source: EMBO Rep. 2025 Sep 1;26(20):5070–87. doi: 10.1038/s44319-025-00568-5 (PMC12549994; doi:10.1038/s44319-025-00568-5)
Supplement: Supplementary file 7 — Source data Fig. 5 [file 44319_2025_568_MOESM7_ESM.zip › Figure 5/5B-F RT-qPCR data/qPCR data Figure 5B-F.xlsx]

## Sheet: Sheet1
RT-qPCR data for Figure 5B-F
Experiment done on three biological replicates of 10-day old seedlings. Cold treatment (4°C) was performed at the indicated times.
	Distal (Fig. 5B)
	Col			svk-2
	0h	3h	12h	0h	3h	12h
Replicate 1	1.09052	13.8767	214.859	0.607328	8.79931	119.996
Replicate 2	1	11.469	197.024	0.540393	6.64396	112.78
Replicate 3	0.916992	9.60793	188.876	0.495536	5.28113	84.9004
MEAN	1.00139	11.6048	199.817	0.544284	6.8047	105.672
STDEV	0.0560168	1.47534	8.78722	0.0351493	1.08378	14.4595
SEM	0.0323413	0.851788	5.0733	0.0202935	0.62572	8.34818
TTEST		0.000999747	1.30642e-05	0.00159608	0.0417463	0.00200712
	Proximal (Fig. 5C)
	Col			svk-2
	0h	3h	12h	0h	3h	12h
Replicate 1	1.59385	84.7364	107.431	1.91405	60.6561	81.4132
Replicate 2	1	55.5256	67.4035	1.2009	55.053	73.1873
Replicate 3	0.627412	48.6714	57.4739	0.769271	50.4002	62.4056
MEAN	1.04433	62.6345	74.5825	1.21016	54.1845	72.3897
STDEV	0.327836	14.9227	18.3886	0.367351	3.37102	6.20476
SEM	0.189276	8.6156	10.6167	0.21209	1.94626	3.58232
TTEST		0.00500367	0.00748877	0.639357	0.542687	0.769023
	Total (Fig. 5D)
	Col			svk-2
	0h	3h	12h	0h	3h	12h
Replicate 1	1.3643	68.9262	495.648	1.30199	65.4413	284.281
Replicate 2	1	52.9646	390.784	1.01671	54.1932	272.194
Replicate 3	0.732964	46.2263	344.207	0.921625	47.2933	263.023
MEAN	1.01692	55.778	409.105	1.07793	55.4629	273.12
STDEV	0.198056	8.19185	58.7157	0.153666	6.33008	6.6114
SEM	0.114348	4.72957	33.8995	0.0887191	3.65468	3.81709
TTEST		0.00122239	0.00079628	0.835887	0.96528	0.0387156
	CBF1 (Fig. 5E)
	Col			svk-2
	0h	3h	12h	0h	3h	12h
Replicate 1	1.15131	1256.75	125.035	1.08512	1323.47	205.365
Replicate 2	1	1165.64	108.603	0.875869	1282.93	186.24
Replicate 3	0.868577	1050.35	96.1682	0.684259	1200.97	164.916
MEAN	1.00332	1156.54	109.443	0.864421	1275.98	186.368
STDEV	0.0866668	73.1697	8.91656	0.1578	42.3946	12.6715
SEM	0.0500371	42.2446	5.14798	0.0911058	24.4765	7.31587
TTEST		4.18936e-05	0.000200249	0.427863	0.185006	0.00625148
	CBF3 (Fig. 5F)
	Col			svk-2
	0h	3h	12h	0h	3h	12h
Replicate 1	1.1622	293.408	44.859	2.80058	268.751	60.5436
Replicate 2	1	267.911	41.1459	1.19354	250.37	56.8967
Replicate 3	0.860427	233.765	36.267	0.557125	233.709	53.5506
MEAN	1.00376	264.542	40.6951	1.26928	250.289	56.9761
STDEV	0.0924208	19.689	2.91425	0.707906	11.8016	2.55691
SEM	0.0533592	11.3675	1.68254	0.40871	6.81368	1.47623
TTEST		0.00010697	8.99346e-05	0.491248	0.520584	0.00713955
