# Supplementary material for: Cis- and trans-action of the cold-induced lncRNAs, SVALKA and SVALNA, regulate CBF1 and CBF3 in Arabidopsis
Source: EMBO Rep. 2025 Sep 1;26(20):5070–87. doi: 10.1038/s44319-025-00568-5 (PMC12549994; doi:10.1038/s44319-025-00568-5)
Supplement: Supplementary file 8 — Source data Fig. 6 [file 44319_2025_568_MOESM8_ESM.zip]

Archive with 5 entries (2 files):
- Figure 6/
- Figure 6/6A screenshot/
- Figure 6/6A screenshot/CBF1 SVK 3 and 12h cold.pdf
- Figure 6/6C-D RT-qPCR/
- Figure 6/6C-D RT-qPCR/qPCR data Figure 6C-D.xlsx
