# Supplementary material for: Cis- and trans-action of the cold-induced lncRNAs, SVALKA and SVALNA, regulate CBF1 and CBF3 in Arabidopsis
Source: EMBO Rep. 2025 Sep 1;26(20):5070–87. doi: 10.1038/s44319-025-00568-5 (PMC12549994; doi:10.1038/s44319-025-00568-5)
Supplement: Supplementary file 8 — Source data Fig. 6 [file 44319_2025_568_MOESM8_ESM.zip › Figure 6/6C-D RT-qPCR/qPCR data Figure 6C-D.xlsx]

## Sheet: Sheet1
RT-qPCR data for Figure 6C-D
Experiment done on three biological replicates of 10-day old seedlings. Cold treatment (4°C) was performed at the indicated times.
	CBF1 (Fig. 6C)
	Col		cbf1-3		svk-1		uns-1
	3h	12h	3h	12h	3h	12h	3h	12h
Replicate 1	405.76	68.2169	10.2826	3.14933	545.446	124.586	582.117	99.4814
Replicate 2	357.471	63.3347	8.01494	2.95141	485.07	99.2365	542.128	88.4593
Replicate 3	313.214	53.5108	6.62152	2.47889	433.875	84.0884	495.786	79.565
MEAN	358.815	61.6875	8.30634	2.85988	488.13	102.637	540.01	89.1686
STDEV	46.2877	7.49016	1.84784	0.344468	55.8484	20.4617	43.2046	9.97715
SEM	26.7242	4.32445	1.06685	0.198879	32.2441	11.8136	24.9442	5.76031
TTEST			0.000195743	0.0048826	0.036652	0.0312258	0.0077251	0.0188545
	SVK (Fig. 6D)
	Col		cbf1-3		svk-1		uns-1
	3h	12h	3h	12h	3h	12h	3h	12h
Replicate 1	38.8582	131.327	52.3255	155.971	28.8144	40.7077	50.9537	250.062
Replicate 2	35.7454	120.19	47.3313	147.267	25.1698	24.8052	44.9923	218.65
Replicate 3	33.3242	111.898	45.239	137.2	22.8859	15.7668	41.8473	195.772
MEAN	35.9759	121.139	48.2986	146.813	25.6234	27.0932	45.9311	221.495
STDEV	2.77417	9.74907	3.6409	9.39357	2.99015	12.6269	4.62519	27.2563
SEM	1.60167	5.62863	2.10208	5.42338	1.72636	7.29016	2.67035	15.7364
TTEST			0.0095693	0.0303676	0.0117264	0.000518329	0.0329938	0.00387128
