# Supplementary material for: Cis- and trans-action of the cold-induced lncRNAs, SVALKA and SVALNA, regulate CBF1 and CBF3 in Arabidopsis
Source: EMBO Rep. 2025 Sep 1;26(20):5070–87. doi: 10.1038/s44319-025-00568-5 (PMC12549994; doi:10.1038/s44319-025-00568-5)
Supplement: Supplementary file 9 — Source data Fig. 7 [file 44319_2025_568_MOESM9_ESM.zip › Figure 7/7B-C RT-qPCR/qPCR data Figure 7B-C.xlsx]

## Sheet: Sheet1
RT-qPCR data for Figure 7B-C
Experiment done on three biological replicates of 10-day old seedlings. Cold treatment (4°C) was performed at the indicated times.
	CBF3 (Fig. 7B)
	Col			cbf3-1			cbf3-2			svn-1			svn-2
	0h	3h	12h	0h	3h	12h	0h	3h	12h	0h	3h	12h	0h	3h	12h
Replicate 1	1.01532	83.8798	29.628	1.29798	8.48719	6.84802	2.64283	44.9114	17.6163	1.91508	61.8883	18.5748	1.23178	61.0689	24.0058
Replicate 2	1	74.7524	29.1218	1.13094	8.33947	6.47667	2.4027	35.9684	16.4601	1.52941	53.6796	17.4377	1.12135	51.1466	21.3215
Replicate 3	0.983314	65.0338	28.6568	1.02354	8.06364	6.02101	1.78147	31.3128	12.8847	1.46884	43.9145	16.8469	0.795921	44.6907	18.9619
MEAN	0.999656	74.5689	29.1339	1.14816	8.29756	6.44571	2.27424	37.225	15.6471	1.63636	53.0844	17.6142	1.04799	51.7743	21.413
STDEV	0.00996625	7.81891	0.319168	0.0882698	0.166891	0.288623	0.373232	4.45131	2.07545	0.202572	5.77802	0.594253	0.189843	5.89449	2.11783
SEM	0.00575402	4.51425	0.184272	0.0509626	0.0963548	0.166637	0.215485	2.56997	1.19826	0.116955	3.33594	0.343092	0.109606	3.40319	1.22273
TTEST					0.000261301	4.17222e-07		0.00530391	0.000747448		0.0466842	3.78166e-05		0.03703	0.00654611
	SVN (Fig. 7C)
	Col			cbf3-1			cbf3-2			svn-1			svn-2
	0h	3h	12h	0h	3h	12h	0h	3h	12h	0h	3h	12h	0h	3h	12h
Replicate 1	1.30964	36.6867	80.3094	2.1808	51.8762	109.409	2.35453	60.1788	102.532	1.26751	106.122	183.056	1.32412	109.598	163.824
Replicate 2	1	28.1515	70.5098	1.87681	48.9082	97.8328	1.6714	42.5081	96.8597	1.21911	72.2636	167.606	1.17353	75.0626	146.023
Replicate 3	0.762148	17.6087	57.5155	1.76373	47.4026	88.7871	1.02578	29.9025	89.8432	1.17684	55.8411	148.603	0.946778	53.9267	113.003
MEAN	1.01284	27.7758	69.2783	1.93903	49.157	97.9308	1.6448	43.3714	97.3944	1.22129	77.1684	167.886	1.14688	78.1768	140.473
STDEV	0.17445	6.43308	8.28926	0.172592	1.49941	6.78549	0.44252	9.59202	4.22304	0.0301425	17.9908	11.3792	0.154492	19.0789	18.0822
SEM	0.100719	3.71414	4.78581	0.0996458	0.865682	3.9176	0.255489	5.53796	2.43818	0.0174028	10.387	6.56976	0.089196	11.0152	10.4398
TTEST					3.87182e-06	0.0303662		0.182313	0.0233687		0.03282	0.00125452		0.0385173	0.0117777
